# Supplementary material for: Development and application of versatile high density microarrays for genome-wide analysis of Streptomyces coelicolor: characterization of the HspR regulon
Source: Genome Biol. 2009 Jan 16;10(1):R5. doi: 10.1186/gb-2009-10-1-r5 (PMC2687793; doi:10.1186/gb-2009-10-1-r5)
Supplement: Additional data file 8 — Over-representation of amino acids in heat-shock induced gene products (listed in Additional data file 4) relative to all annotated proteins from the S. coelicolor genome [EMBL: AL645882.2]. [file gb-2009-10-1-r5-S8.xls]

## Sheet: Sheet1
AminoAcid_single_or_couplet	Genome frequency	heatShock frequency	Z_score_with_sims	P.value
E M	7.27346	8.60668	5.63033	8.99349e-09
M E	7.27346	8.60668	5.63033	8.99349e-09
E K	7.74497	9.49296	5.52142	1.68136e-08
K E	7.74497	9.49296	5.52142	1.68136e-08
C E	6.46878	7.70273	5.41354	3.0896e-08
E C	6.46878	7.70273	5.41354	3.0896e-08
Q E	8.32453	9.75796	5.18781	1.06391e-07
E Q	8.32453	9.75796	5.18781	1.06391e-07
E	5.69452	6.82822	5.11228	1.5915e-07
N E	7.39055	8.60668	4.99235	2.98252e-07
E N	7.39055	8.60668	4.99235	2.98252e-07
E S	10.6654	11.8691	4.97392	3.28066e-07			Alanine		Ala	A
S E	10.6654	11.8691	4.97392	3.28066e-07			Arginine		Arg	R
E W	7.21056	8.2769	4.88501	5.17105e-07			Asparagine*		Asn	N
W E	7.21056	8.2769	4.88501	5.17105e-07			Aspartic acid		Asp	D
E I	8.56138	9.88163	4.88047	5.29158e-07			Cysteine		Cys	C
I E	8.56138	9.88163	4.88047	5.29158e-07			Glutamine**		Gln	Q
E F	8.34812	9.4488	4.72403	1.15607e-06			Glutamic acid		Glu	E
F E	8.34812	9.4488	4.72403	1.15607e-06			Glycine		Gly	G
E Y	7.74957	8.78335	4.30424	8.37783e-06			Histidine		His	H
Y E	7.74957	8.78335	4.30424	8.37783e-06			Isoleucine		Ile	I
E V	14.3743	15.5733	4.30358	8.40284e-06			Leucine		Leu	L
V E	14.3743	15.5733	4.30358	8.40284e-06			Lysine		Lys	K
E T	11.8532	12.8555	4.00339	3.12208e-05			Methionine		Met	M
T E	11.8532	12.8555	4.00339	3.12208e-05			Phenylalanine		Phe	F
C K	2.8247	3.53925	3.6663	0.000123042			Proline		Pro	P
K C	2.8247	3.53925	3.6663	0.000123042			Serine		Ser	S
K M	3.62938	4.4432	3.58258	0.000170108			Threonine		Thr	T
M K	3.62938	4.4432	3.58258	0.000170108			Tryptophan		Trp	W
H P	8.54173	7.58789	-3.58207	0.000170444			Tyrosine		Tyr	Y
P H	8.54173	7.58789	-3.58207	0.000170444			Valine		Val	V
E H	8.03559	8.95118	3.5086	0.000225237
H E	8.03559	8.95118	3.5086	0.000225237
P Y	8.25571	7.42006	-3.49747	0.000234849
Y P	8.25571	7.42006	-3.49747	0.000234849			Column A:	The amino acid being looked at, or the couplet of amino acids looked at
Q K	4.68045	5.59449	3.46323	0.000266871			Column B:	The frequency of column A amino acid(s) in the genome, given all proteins annotated
K Q	4.68045	5.59449	3.46323	0.000266871			Column C:	The frequency of column A amino acid(s) in the heat-shock up-regulated data set (119 genes; see Additional File 4)
D E	11.8221	12.882	3.3366	0.000424052			Column D:	The Z score between Column C and the background distribution of frequencies obtained by 10,000 simulations of a data set the same size as the heat shock up-regulated data set.
E D	11.8221	12.882	3.3366	0.000424052			Column E:	The P-value derived from the Z-score - this indicates whether or not there is a clear difference in the heat-shock stimulon compared to other gene sets of similar size
F P	8.85426	8.08551	-3.31235	0.000462584
P F	8.85426	8.08551	-3.31235	0.000462584
G P	15.8645	14.6958	-3.29198	0.00049742
P G	15.8645	14.6958	-3.29198	0.00049742
K	2.05044	2.66474	3.29083	0.000499458
P	6.20066	5.46493	-3.28415	0.000511447
P W	7.7167	6.91361	-3.20642	0.000671994
W P	7.7167	6.91361	-3.20642	0.000671994
A P	19.9311	18.5649	-3.20015	0.000686781
P A	19.9311	18.5649	-3.20015	0.000686781
L P	16.4497	15.3142	-3.19651	0.000695507
P L	16.4497	15.3142	-3.19651	0.000695507
P T	12.3594	11.4923	-3.07624	0.00104814
T P	12.3594	11.4923	-3.07624	0.00104814
R E	14.0624	15.2612	3.02469	0.00124446
E R	14.0624	15.2612	3.02469	0.00124446
Q M	4.20894	4.7082	2.93575	0.00166369
M Q	4.20894	4.7082	2.93575	0.00166369
N P	7.89669	7.24339	-2.91793	0.00176181
P N	7.89669	7.24339	-2.91793	0.00176181
C Q	3.40427	3.80425	2.80695	0.00250063
Q C	3.40427	3.80425	2.80695	0.00250063
D P	12.3283	11.5188	-2.79749	0.00257506
P D	12.3283	11.5188	-2.79749	0.00257506
E G	15.3584	16.0591	2.79217	0.00261781
G E	15.3584	16.0591	2.79217	0.00261781
I K	4.9173	5.71816	2.77315	0.00277583
K I	4.9173	5.71816	2.77315	0.00277583
R K	10.4183	11.0977	2.75877	0.00290094
K R	10.4183	11.0977	2.75877	0.00290094
K W	3.56648	4.11342	2.70044	0.00346243
W K	3.56648	4.11342	2.70044	0.00346243
G H	12.0049	11.3539	-2.68191	0.00366013
H G	12.0049	11.3539	-2.68191	0.00366013
C P	6.97492	6.33944	-2.6685	0.00380956
P C	6.97492	6.33944	-2.6685	0.00380956
C M	2.35319	2.65297	2.61527	0.0044579
M C	2.35319	2.65297	2.61527	0.0044579
N K	3.74648	4.4432	2.6087	0.00454433
K N	3.74648	4.4432	2.6087	0.00454433
P S	11.1715	10.5059	-2.58049	0.00493306
S P	11.1715	10.5059	-2.58049	0.00493306
K V	10.7302	11.4098	2.5287	0.00572434
V K	10.7302	11.4098	2.5287	0.00572434
K S	7.02128	7.70567	2.52207	0.00583338
S K	7.02128	7.70567	2.52207	0.00583338
A G	23.3943	22.3308	-2.50342	0.0061499
G A	23.3943	22.3308	-2.50342	0.0061499
I P	9.06752	8.51834	-2.49989	0.00621163
P I	9.06752	8.51834	-2.49989	0.00621163
G L	19.9129	19.0801	-2.48689	0.00644331
L G	19.9129	19.0801	-2.48689	0.00644331
M P	7.77959	7.24339	-2.4412	0.0073193
P M	7.77959	7.24339	-2.4412	0.0073193
A H	16.0715	15.2229	-2.42059	0.00774773
H A	16.0715	15.2229	-2.42059	0.00774773
K F	4.70404	5.28532	2.39044	0.00841406
F K	4.70404	5.28532	2.39044	0.00841406
P V	14.8804	14.21	-2.34811	0.00943435
V P	14.8804	14.21	-2.34811	0.00943435
A Y	15.7855	15.0551	-2.33047	0.00989078
Y A	15.7855	15.0551	-2.33047	0.00989078
Q	2.63001	2.92975	2.23946	0.0125629
Q I	5.49686	5.98316	2.21115	0.0135127
I Q	5.49686	5.98316	2.21115	0.0135127
M	1.57893	1.77846	2.18242	0.0145394
E L	15.9435	16.6775	2.15972	0.0153972
L E	15.9435	16.6775	2.15972	0.0153972
H K	4.39151	4.7877	2.09403	0.0181285
K H	4.39151	4.7877	2.09403	0.0181285
K Y	4.10549	4.61987	2.09209	0.0182153
Y K	4.10549	4.61987	2.09209	0.0182153
A L	23.9795	22.9492	-2.08913	0.018348
L A	23.9795	22.9492	-2.08913	0.018348
A F	16.3841	15.7205	-2.04806	0.0202773
F A	16.3841	15.7205	-2.04806	0.0202773
G Y	11.7189	11.186	-2.04396	0.0204786
Y G	11.7189	11.186	-2.04396	0.0204786
A W	15.2465	14.5486	-2.03327	0.0210128
W A	15.2465	14.5486	-2.03327	0.0210128
A T	19.8892	19.1273	-2.02179	0.0215989
T A	19.8892	19.1273	-2.02179	0.0215989
A D	19.8581	19.1538	-2.01782	0.0218048
D A	19.8581	19.1538	-2.01782	0.0218048
H L	12.5901	11.9722	-1.96274	0.0248385
L H	12.5901	11.9722	-1.96274	0.0248385
D K	8.17807	8.71857	1.93202	0.0266787
K D	8.17807	8.71857	1.93202	0.0266787
G W	11.1799	10.6796	-1.91922	0.027478
W G	11.1799	10.6796	-1.91922	0.027478
H Y	4.39611	4.07809	-1.9118	0.0279509
Y H	4.39611	4.07809	-1.9118	0.0279509
N Q	4.32604	4.7082	1.90751	0.0282271
Q N	4.32604	4.7082	1.90751	0.0282271
H	2.34106	2.12296	-1.8842	0.0297691
A	13.7305	13.0999	-1.83152	0.0335115
L Y	12.3041	11.8044	-1.80986	0.0351587
Y L	12.3041	11.8044	-1.80986	0.0351587
G T	15.8226	15.2582	-1.80804	0.0353002
T G	15.8226	15.2582	-1.80804	0.0353002
G	9.66385	9.23091	-1.80763	0.0353321
H W	3.8571	3.57164	-1.80482	0.0355514
W H	3.8571	3.57164	-1.80482	0.0355514
I M	4.44579	4.83187	1.80319	0.0356792
M I	4.44579	4.83187	1.80319	0.0356792
K T	8.20915	8.69207	1.79234	0.0365391
T K	8.20915	8.69207	1.79234	0.0365391
R P	14.5685	13.8979	-1.79015	0.0367145
P R	14.5685	13.8979	-1.79015	0.0367145
D G	15.7915	15.2847	-1.78662	0.0369995
G D	15.7915	15.2847	-1.78662	0.0369995
G F	12.3174	11.8515	-1.75995	0.0392084
F G	12.3174	11.8515	-1.75995	0.0392084
A N	15.4265	14.8784	-1.75709	0.0394516
N A	15.4265	14.8784	-1.75709	0.0394516
C I	3.64111	3.92792	1.75013	0.040048
I C	3.64111	3.92792	1.75013	0.040048
N M	3.27496	3.55692	1.73889	0.0410272
M N	3.27496	3.55692	1.73889	0.0410272
L T	16.4077	15.8766	-1.69866	0.044692
T L	16.4077	15.8766	-1.69866	0.044692
Q P	8.83067	8.39468	-1.69717	0.0448327
P Q	8.83067	8.39468	-1.69717	0.0448327
Q S	7.60085	7.97067	1.66016	0.0484415
S Q	7.60085	7.97067	1.66016	0.0484415
Q V	11.3098	11.6748	1.6109	0.0536004
V Q	11.3098	11.6748	1.6109	0.0536004
D L	16.3767	15.9031	-1.60864	0.0538479
L D	16.3767	15.9031	-1.60864	0.0538479
H T	8.49977	8.15029	-1.60732	0.053992
T H	8.49977	8.15029	-1.60732	0.053992
A S	18.7013	18.1409	-1.58394	0.0566035
S A	18.7013	18.1409	-1.58394	0.0566035
L W	11.7651	11.2979	-1.55731	0.0596982
W L	11.7651	11.2979	-1.55731	0.0596982
A C	14.5047	13.9744	-1.53513	0.0623756
C A	14.5047	13.9744	-1.53513	0.0623756
C	0.774259	0.874507	1.52858	0.0631837
H F	4.99466	4.74354	-1.51901	0.0643798
F H	4.99466	4.74354	-1.51901	0.0643798
Q W	4.14604	4.37842	1.49599	0.0673284
W Q	4.14604	4.37842	1.49599	0.0673284
Q F	5.28361	5.55032	1.4454	0.0741731
F Q	5.28361	5.55032	1.4454	0.0741731
E P	11.8952	12.2932	1.41596	0.0783942
P E	11.8952	12.2932	1.41596	0.0783942
A V	22.4102	21.845	-1.40834	0.0795145
V A	22.4102	21.845	-1.40834	0.0795145
M S	6.54977	6.81939	1.39923	0.0808715
S M	6.54977	6.81939	1.39923	0.0808715
A I	16.5973	16.1533	-1.39752	0.0811286
I A	16.5973	16.1533	-1.39752	0.0811286
L	10.249	9.84924	-1.38785	0.0825913
L F	12.9026	12.4698	-1.36888	0.0855186
F L	12.9026	12.4698	-1.36888	0.0855186
N C	2.47029	2.65297	1.36838	0.0855964
C N	2.47029	2.65297	1.36838	0.0855964
C G	10.4381	10.1054	-1.33492	0.0909508
G C	10.4381	10.1054	-1.33492	0.0909508
R Q	10.9979	11.3627	1.33018	0.0917297
Q R	10.9979	11.3627	1.33018	0.0917297
A M	15.3094	14.8784	-1.31642	0.094017
M A	15.3094	14.8784	-1.31642	0.094017
N G	11.3599	11.0094	-1.29585	0.0975128
G N	11.3599	11.0094	-1.29585	0.0975128
A E	19.425	19.9282	1.27471	0.101206
E A	19.425	19.9282	1.27471	0.101206
A R	22.0983	21.5329	-1.22216	0.110823
R A	22.0983	21.5329	-1.22216	0.110823
N L	11.9451	11.6277	-1.21973	0.111283
L N	11.9451	11.6277	-1.21973	0.111283
D H	8.46869	8.17679	-1.21911	0.111402
H D	8.46869	8.17679	-1.21911	0.111402
I	2.86686	3.05341	1.2063	0.113851
G S	14.6347	14.2718	-1.20023	0.115025
S G	14.6347	14.2718	-1.20023	0.115025
N I	4.56289	4.83187	1.20011	0.115048
I N	4.56289	4.83187	1.20011	0.115048
R G	18.0317	17.6639	-1.18658	0.117697
G R	18.0317	17.6639	-1.18658	0.117697
L S	15.2199	14.8902	-1.16368	0.122278
S L	15.2199	14.8902	-1.16368	0.122278
G V	18.3436	17.976	-1.09909	0.135864
V G	18.3436	17.976	-1.09909	0.135864
Q Y	4.68505	4.88487	1.09055	0.137735
Y Q	4.68505	4.88487	1.09055	0.137735
I S	7.83769	8.09434	1.07862	0.140378
S I	7.83769	8.09434	1.07862	0.140378
C L	11.0233	10.7238	-1.04567	0.147856
L C	11.0233	10.7238	-1.04567	0.147856
M V	10.2587	10.5235	1.03282	0.150845
V M	10.2587	10.5235	1.03282	0.150845
R I	11.2347	11.4864	1.0232	0.153108
I R	11.2347	11.4864	1.0232	0.153108
R M	9.94679	10.2114	1.01556	0.154918
M R	9.94679	10.2114	1.01556	0.154918
D Q	8.75763	8.98357	0.999733	0.15872
Q D	8.75763	8.98357	0.999733	0.15872
C S	5.7451	5.91543	0.986762	0.16188
S C	5.7451	5.91543	0.986762	0.16188
W Y	3.57108	3.4038	-0.983524	0.162675
Y W	3.57108	3.4038	-0.983524	0.162675
M W	3.09497	3.22714	0.977536	0.164152
W M	3.09497	3.22714	0.977536	0.164152
T Y	8.21375	7.98245	-0.965674	0.167104
Y T	8.21375	7.98245	-0.965674	0.167104
A Q	16.3605	16.0297	-0.962779	0.167829
Q A	16.3605	16.0297	-0.962779	0.167829
G M	11.2428	11.0094	-0.942103	0.17307
M G	11.2428	11.0094	-0.942103	0.17307
T W	7.67474	7.476	-0.926078	0.177203
W T	7.67474	7.476	-0.926078	0.177203
G I	12.5307	12.2843	-0.921537	0.178385
I G	12.5307	12.2843	-0.921537	0.178385
M F	4.23253	4.39903	0.891975	0.186203
F M	4.23253	4.39903	0.891975	0.186203
L V	18.9288	18.5943	-0.87528	0.190711
V L	18.9288	18.5943	-0.87528	0.190711
H S	7.3119	7.16389	-0.869209	0.192366
S H	7.3119	7.16389	-0.869209	0.192366
C H	3.11532	2.99747	-0.86574	0.193316
H C	3.11532	2.99747	-0.86574	0.193316
Y	2.05505	1.95513	-0.860676	0.194708
N H	4.0371	3.90142	-0.85859	0.195283
H N	4.0371	3.90142	-0.85859	0.195283
I V	11.5466	11.7985	0.854467	0.196423
V I	11.5466	11.7985	0.854467	0.196423
L K	12.2995	12.514	0.832037	0.202694
K L	12.2995	12.514	0.832037	0.202694
Q T	8.78871	8.95707	0.76505	0.222121
T Q	8.78871	8.95707	0.76505	0.222121
R L	18.6169	18.2822	-0.76197	0.223039
L R	18.6169	18.2822	-0.76197	0.223039
F T	8.8123	8.6479	-0.729945	0.232712
T F	8.8123	8.6479	-0.729945	0.232712
D Y	8.18267	8.00895	-0.716358	0.236885
Y D	8.18267	8.00895	-0.716358	0.236885
N	1.69603	1.77846	0.716046	0.236982
D T	12.2863	12.0811	-0.710322	0.238752
T D	12.2863	12.0811	-0.710322	0.238752
H V	11.0208	10.868	-0.707749	0.239551
V H	11.0208	10.868	-0.707749	0.239551
W	1.51604	1.44868	-0.704106	0.240683
D M	7.70656	7.83228	0.6945	0.243684
M D	7.70656	7.83228	0.6945	0.243684
T	6.1587	6.02732	-0.689701	0.245191
C V	9.45402	9.61957	0.685762	0.246431
V C	9.45402	9.61957	0.685762	0.246431
I L	13.1159	12.9027	-0.684698	0.246767
L I	13.1159	12.9027	-0.684698	0.246767
I W	4.38289	4.50209	0.684489	0.246833
W I	4.38289	4.50209	0.684489	0.246833
N S	6.66687	6.81939	0.68136	0.247822
S N	6.66687	6.81939	0.68136	0.247822
L M	11.828	11.6277	-0.676568	0.24934
M L	11.828	11.6277	-0.676568	0.24934
F Y	4.70864	4.5757	-0.673146	0.250427
Y F	4.70864	4.5757	-0.673146	0.250427
D W	7.64366	7.5025	-0.668407	0.251937
W D	7.64366	7.5025	-0.668407	0.251937
M Y	3.63398	3.73358	0.644169	0.259733
Y M	3.63398	3.73358	0.644169	0.259733
R N	10.0639	10.2114	0.640265	0.261
N R	10.0639	10.2114	0.640265	0.261
I F	5.52045	5.67399	0.638145	0.26169
F I	5.52045	5.67399	0.638145	0.26169
G K	11.7143	11.8956	0.631774	0.263767
K G	11.7143	11.8956	0.631774	0.263767
N V	10.3758	10.5235	0.620442	0.267484
V N	10.3758	10.5235	0.620442	0.267484
R C	9.14211	9.30746	0.583942	0.27963
C R	9.14211	9.30746	0.583942	0.27963
F W	4.16964	4.06925	-0.583262	0.279859
W F	4.16964	4.06925	-0.583262	0.279859
D I	8.99448	9.10724	0.524424	0.299992
I D	8.99448	9.10724	0.524424	0.299992
R S	13.3387	13.4739	0.522207	0.300763
S R	13.3387	13.4739	0.522207	0.300763
Q G	12.2939	12.1607	-0.510318	0.304914
G Q	12.2939	12.1607	-0.510318	0.304914
Q H	4.97107	5.05271	0.507656	0.305847
H Q	4.97107	5.05271	0.507656	0.305847
D F	8.78122	8.6744	-0.501478	0.308017
F D	8.78122	8.6744	-0.501478	0.308017
K P	8.25111	8.12967	-0.488582	0.312569
P K	8.25111	8.12967	-0.488582	0.312569
S V	13.6506	13.786	0.487823	0.312838
V S	13.6506	13.786	0.487823	0.312838
R H	10.7089	10.5559	-0.465309	0.320855
H R	10.7089	10.5559	-0.465309	0.320855
C F	3.42786	3.49508	0.447705	0.327183
F C	3.42786	3.49508	0.447705	0.327183
S	4.97084	5.04093	0.435853	0.331472
I Y	4.9219	5.00854	0.425737	0.33515
Y I	4.9219	5.00854	0.425737	0.33515
D	6.12763	6.05382	-0.372423	0.354789
R V	17.0476	17.178	0.371815	0.355015
V R	17.0476	17.178	0.371815	0.355015
M T	7.73764	7.80578	0.347894	0.36396
T M	7.73764	7.80578	0.347894	0.36396
Q L	12.879	12.779	-0.339441	0.367139
L Q	12.879	12.779	-0.339441	0.367139
T V	14.8385	14.7724	-0.274934	0.391683
V T	14.8385	14.7724	-0.274934	0.391683
F	2.6536	2.62058	-0.27274	0.392526
V	8.67976	8.74507	0.260414	0.397272
N F	4.34963	4.39903	0.252378	0.400374
F N	4.34963	4.39903	0.252378	0.400374
C W	2.29029	2.32318	0.250883	0.400952
W C	2.29029	2.32318	0.250883	0.400952
R	8.36785	8.43295	0.247862	0.40212
I T	9.02556	9.08074	0.235262	0.407003
T I	9.02556	9.08074	0.235262	0.407003
S T	11.1295	11.0683	-0.22287	0.411818
T S	11.1295	11.0683	-0.22287	0.411818
R T	14.5266	14.4603	-0.220788	0.412629
T R	14.5266	14.4603	-0.220788	0.412629
Y V	10.7348	10.7002	-0.192933	0.423506
V Y	10.7348	10.7002	-0.192933	0.423506
N T	7.85473	7.80578	-0.183164	0.427335
T N	7.85473	7.80578	-0.183164	0.427335
H I	5.20792	5.17637	-0.182123	0.427743
I H	5.20792	5.17637	-0.182123	0.427743
C T	6.93296	6.90183	-0.162837	0.435323
T C	6.93296	6.90183	-0.162837	0.435323
F S	7.62444	7.6615	0.162515	0.43545
S F	7.62444	7.6615	0.162515	0.43545
D C	6.90188	6.92833	0.152308	0.439472
C D	6.90188	6.92833	0.152308	0.439472
H M	3.92	3.90142	-0.143291	0.44303
M H	3.92	3.90142	-0.143291	0.44303
S Y	7.02588	6.99605	-0.139431	0.444555
Y S	7.02588	6.99605	-0.139431	0.444555
R F	11.0215	11.0535	0.125947	0.449887
F R	11.0215	11.0535	0.125947	0.449887
R Y	10.4229	10.3881	-0.121801	0.451528
Y R	10.4229	10.3881	-0.121801	0.451528
N W	3.21207	3.22714	0.1065	0.457593
W N	3.21207	3.22714	0.1065	0.457593
F V	11.3334	11.3656	0.0828177	0.466998
V F	11.3334	11.3656	0.0828177	0.466998
N Y	3.75108	3.73358	-0.0701203	0.472049
Y N	3.75108	3.73358	-0.0701203	0.472049
N D	7.82366	7.83228	0.0670829	0.473258
D N	7.82366	7.83228	0.0670829	0.473258
A K	15.7809	15.7647	-0.0589087	0.476512
K A	15.7809	15.7647	-0.0589087	0.476512
D V	14.8074	14.7989	-0.0531157	0.47882
V D	14.8074	14.7989	-0.0531157	0.47882
W V	10.1958	10.1937	-0.0509478	0.479684
V W	10.1958	10.1937	-0.0509478	0.479684
S W	6.48687	6.48961	0.00791109	0.496844
W S	6.48687	6.48961	0.00791109	0.496844
R D	14.4955	14.4868	-0.00663402	0.497353
D R	14.4955	14.4868	-0.00663402	0.497353
R W	9.88389	9.88163	-0.00420513	0.498322
W R	9.88389	9.88163	-0.00420513	0.498322
D S	11.0985	11.0948	0.00176655	0.499295
S D	11.0985	11.0948	0.00176655	0.499295
C Y	2.8293	2.82963	-0.00152333	0.499392
Y C	2.8293	2.82963	-0.00152333	0.499392
