# Supplementary material for: Development and application of versatile high density microarrays for genome-wide analysis of Streptomyces coelicolor: characterization of the HspR regulon
Source: Genome Biol. 2009 Jan 16;10(1):R5. doi: 10.1186/gb-2009-10-1-r5 (PMC2687793; doi:10.1186/gb-2009-10-1-r5)
Supplement: Additional data file 12 — Probes found to be significantly enriched for HspR on Sco-Chip2-v1 arrays. [file gb-2009-10-1-r5-S12.txt]

ProbeName	Target region
AL645882_1467501_1470000_S_PS0-60-1180	divergent SCO1389 and SCO1390
AL645882_4042501_4045000_S_PS0-60-1733	upstream SCO3661
AL645882_4042501_4045000_S_PS0-60-1897	coding SCO3661
AL645882_4052501_4055000_S_PS0-60-2061	coding SCO3672
AL645882_4052501_4055000_S_PS0-60-2177	upstream SCO3671
AL645882_4052501_4055000_S_PS0-60-2277	coding SCO3671
AL645882_4387501_4390000_S_PS0-60-24	divergent SCO3993 and SCO3994
AL645882_5125001_5127500_S_PS0-60-1022	coding SCO4699 coding SCO4699
AL645882_5755001_5757500_S_PS0-60-682	divergent SCO5284 and SCO5285
AL645882_5755001_5757500_S_PS0-60-748	divergent SCO5284 and SCO5285
AL645882_5755001_5757500_S_PS0-60-962	coding SCO5284
AL645882_6137501_6140000_S_PS0-60-301	coding SCO5640
AL645882_6137501_6140000_S_PS0-60-584	upstream SCO5639
AL645882_6137501_6140000_S_PS0-60-793	coding SCO5639
