# Supplementary material for: Development and application of versatile high density microarrays for genome-wide analysis of Streptomyces coelicolor: characterization of the HspR regulon
Source: Genome Biol. 2009 Jan 16;10(1):R5. doi: 10.1186/gb-2009-10-1-r5 (PMC2687793; doi:10.1186/gb-2009-10-1-r5)
Supplement: Additional data file 13 — Probes found to be significantly enriched for HspR on Sco-Chip2-v2 arrays. [file gb-2009-10-1-r5-S13.txt]

ProbeName	Target_region
EXP_AL645882_158073_158732_1_660_s_PSO-60-0373	Targets upstream region of SCO0168 on the Forward Strand
EXP_AL645882_239794_239858_1_65_s_PSO-60-0005	Targets coding region of SCO0249
EXP_AL645882_482319_482456_1_138_s_PSO-60-0021	Targets upstream region of SCO0461 on the Forward Strand
EXP_AL645882_487514_487618_1_105_s_PSO-60-0005	Targets upstream region of SCO0466 on the Forward Strand
EXP_AL645882_726845_728068_s_PSO-60-1140	Targets coding region of SCO0686
EXP_AL645882_776388_776554_1_167_s_PSO-60-0037	Targets upstream region of SCO0733 on the Forward Strand
EXP_AL645882_806606_806966_1_361_s_PSO-60-0101	Targets upstream region of SCO0763 on the Forward Strand
EXP_AL645882_918438_919775_1_1338_s_RC-60-0241	Targets coding region of SCO0872
EXP_AL645882_935237_935622_1_386_s_PSO-60-0325	Targets upstream region of SCO0889 on the Forward Strand
EXP_AL645882_1821710_1821800_1_91_s_PSO-60-0021	Targets upstream region of SCO1702 on the Forward Strand
EXP_AL645882_1874373_1874625_1_253_s_PSO-60-0085	Targets upstream region of SCO1753 on the Forward Strand
EXP_AL645882_1921599_1922128_1_530_s_PSO-60-0293	Targets upstream region of SCO1791 on the Forward Strand
EXP_AL645882_2006127_2006250_1_124_s_PSO-60-0053	Targets upstream region of SCO1872 on the Forward Strand
EXP_AL645882_2569972_2570040_1_69_s_PSO-60-0005	Targets coding region of SCO2397
EXP_AL645882_2602537_2602879_1_343_s_PSO-60-0181	Targets upstream region of SCO2428 on the Forward Strand
EXP_AL645882_2742547_2742662_1_116_s_PSO-60-0053	Targets upstream region of SCO2544 on the Forward Strand
EXP_AL645882_3092551_3092672_1_122_s_PSO-60-0005	Targets upstream region of SCO2833 on the Forward Strand
EXP_AL645882_3301965_3302319_1_355_s_PSO-60-0245	Targets downstream region of SCO3020 on Forward Strand
EXP_AL645882_3301965_3302319_1_355_s_PSO-60-0181	Targets downstream region of SCO3020 on Forward Strand
EXP_AL645882_3933089_3933752_1_664_s_PSO-60-0389	Targets upstream region of SCO3558 on the Forward Strand
EXP_AL645882_3938241_3938497_1_257_s_PSO-60-0021	Targets upstream region of SCO3562 on the Forward Strand
EXP_AL645882_4043047_4043330_1_284_s_PSO-60-0181	Targets upstream region of SCO3661 on the Forward Strand
EXP_AL645882_4043330_4043665_1_336_s_RC-60-0261	Targets coding region of SCO3662
EXP_AL645882_4052693_4052789_1_97_s_PSO-60-0005	Targets upstream region of SCO3671 on the Forward Strand
EXP_AL645882_4052789_4054024_1_1236_s_RC-60-1141	Targets coding region of SCO3672
EXP_AL645882_4105055_4105340_1_286_s_PSO-60-0069	Targets upstream region of SCO3731 on the Forward Strand
EXP_AL645882_4319373_4319501_1_129_s_PSO-60-0069	Targets coding region of SCO3925
EXP_AL645882_4381949_4382030_1_82_s_PSO-60-0005	Targets upstream region of SCO3979 on the Forward Strand
EXP_AL645882_4421072_4421141_1_70_s_PSO-60-0005	Targets coding region of SCO4023
EXP_AL645882_4511700_4511815_1_116_s_PSO-60-0037	Targets upstream region of SCO4112 on the Forward Strand
EXP_AL645882_4530016_4530650_1_635_s_PSO-60-0229	Targets downstream region of SCO4123 on Forward Strand
EXP_AL645882_4606479_4606581_1_103_s_PSO-60-0021	Targets upstream region of SCO4197 on the Forward Strand
EXP_AL645882_4876625_4876807_1_183_s_PSO-60-0117	Targets upstream region of SCO4455 on the Forward Strand
EXP_AL645882_5071290_5071396_1_107_s_PSO-60-0037	Targets upstream region of SCO4646 on the Forward Strand
EXP_AL645882_5140609_5140751_1_143_s_PSO-60-0005	Targets upstream region of SCO4725 on the Forward Strand
EXP_AL645882_5303406_5303719_1_314_s_PSO-60-0133	Targets upstream region of SCO4874 on the Forward Strand
EXP_AL645882_5416001_5416288_1_288_s_PSO-60-0229	Targets coding region of SCO4978
EXP_AL645882_5666888_5666949_1_62_s_PSO-60-0002	Targets downstream region of SCO5206 on Forward Strand
EXP_AL645882_5702112_5702433_1_322_s_PSO-60-0245	Targets upstream region of SCO5240 on the Forward Strand
EXP_AL645882_5755921_5756628_1_708_s_RC-60-0041	Targets coding region of SCO5284
EXP_AL645882_5756628_5756807_1_180_s_PSO-60-0117	Targets upstream region of SCO5285 on the Forward Strand
EXP_AL645882_5756807_5759230_1_2424_s_PSO-60-2281	Targets coding region of SCO5285
EXP_AL645882_5912270_5914537_s_PSO-60-2202	Targets coding region of SCO5439
EXP_AL645882_5971214_5971342_1_129_s_PSO-60-0053	Targets upstream region of SCO5484 on the Forward Strand
EXP_AL645882_6049148_6049219_1_72_s_PSO-60-0001	Targets downstream region of SCO5550 on Forward Strand
EXP_AL645882_6049469_6049528_PSO	Targets downstream region of SCO5550 on Forward Strand
EXP_AL645882_6049487_6049558_s_PSO-60-10	Targets downstream region of SCO5550 on Forward Strand
EXP_AL645882_6110413_6111177_1_765_s_PSO-60-0693	Targets upstream region of SCO5611 on the Forward Strand
EXP_AL645882_6170603_6170669_1_67_s_PSO-60-0005	Targets coding region of SCO5670
EXP_AL645882_6216304_6216466_1_163_s_PSO-60-0069	Targets upstream region of SCO5706 on the Forward Strand
EXP_AL645882_6292411_6292956_s_PSO-60-0059	Targets coding region of SCO5754
EXP_AL645882_6844380_6844468_1_89_s_PSO-60-0005	Targets upstream region of SCO6223 on the Forward Strand
EXP_AL645882_7340813_7340945_1_133_s_PSO-60-0005	Targets upstream region of SCO6620 on the Forward Strand
EXP_AL645882_7390485_7390551_1_67_s_PSO-60-0005	Targets coding region of SCO6654
EXP_AL645882_7481103_7481296_1_194_s_PSO-60-0133	Targets upstream region of SCO6728 on the Forward Strand
EXP_AL645882_7530658_7531179_1_522_s_PSO-60-0453	Targets upstream region of SCO6773 on the Forward Strand
EXP_AL645882_7618380_7619000_1_621_s_RC-60-0021	Targets coding region of SCO6845
EXP_AL645882_7826216_7826610_1_395_s_PSO-60-0165	Targets upstream region of SCO7037 on the Forward Strand
EXP_AL645882_8301216_8301342_1_127_s_PSO-60-0021	Targets upstream region of SCO7490 on the Forward Strand
EXP_AL645882_8628983_8629045_1_63_s_PSO-60-0002	Targets coding region of SCO7809
